# Supplementary material for: Epidemiological and Genomic Characterization of Campylobacter jejuni Isolates from a Foodborne Outbreak at Hangzhou, China
Source: Int J Mol Sci. 2020 Apr 24;21(8):3001. doi: 10.3390/ijms21083001 (PMC7215453; doi:10.3390/ijms21083001)
Supplement: Supplementary file 1 [file ijms-21-03001-s001.zip › Suppemetal table 1.xlsx]

## Sheet: Galaxy164-(Finds_SNP_sites_on_d
POS	0	1	SAMN12388802	SAMN12388803	SAMN12388804	SAMN12388805	SAMN12388806	SAMN12388807	SAMN12388808	SAMN12388809	SAMN12388810	SAMN12388811	SAMN12388812	SAMN12388813	SAMN12388814	SAMN12388816
1	A	G	0	0	1	0	0	0	0	0	0	0	0	0	0	0
189	A	T	0	1	1	1	1	1	1	1	1	1	1	1	1	1
190	T	G	0	0	0	1	0	0	0	0	0	0	0	0	0	0
410	T	C	0	1	1	1	1	1	1	1	1	1	1	1	1	1
420	T	C	0	1	0	0	0	0	0	1	0	0	0	0	0	1
421	T	C	0	1	0	0	0	0	0	1	0	0	0	0	0	1
422	C	A	0	1	0	0	0	0	0	1	0	0	0	0	0	1
423	A	G	0	1	0	0	0	0	0	1	0	0	0	0	0	1
424	A	G	0	1	0	0	0	0	0	1	0	0	0	0	0	1
425	C	T	0	1	0	0	0	0	0	1	0	0	0	0	0	1
426	A	G	0	1	0	0	0	0	0	1	0	0	0	0	0	1
427	C	T	0	1	0	0	0	0	0	1	0	0	0	0	0	1
430	G	A	0	1	0	0	0	0	0	1	0	0	0	0	0	1
431	C	T	0	1	0	0	0	0	0	1	0	0	0	0	0	1
432	C	T	0	1	0	0	0	0	0	1	0	0	0	0	0	1
434	C	T	0	1	0	0	0	0	0	1	0	0	0	0	0	1
712	A	T	0	0	0	1	0	0	0	0	0	0	0	0	0	0
713	T	G	0	0	0	1	0	0	0	0	0	0	0	0	0	0
718	T	A	0	1	1	1	1	1	1	1	1	1	1	1	1	1
719	C	T	0	0	0	0	0	0	0	0	1	0	0	0	0	0
931	C	T	0	0	0	0	1	0	0	0	0	0	0	0	0	0
932	G	A	0	0	0	0	0	0	0	0	0	0	0	1	0	0
1086	G	A	0	0	0	0	0	0	0	0	0	0	0	1	0	0
1271	T	G	0	0	0	0	0	0	0	0	1	0	0	0	0	0
1296	A	C	0	0	0	0	0	0	1	0	0	0	0	0	0	0
1349	T	A	0	0	0	0	0	0	0	0	0	0	1	0	0	0
1350	C	T	0	0	0	0	0	0	1	0	0	0	0	0	0	0
1357	C	A	0	0	0	0	0	0	0	0	0	0	1	0	0	0
1359	A	T	0	0	0	0	0	0	1	0	0	0	0	0	0	0
1679	A	T	0	0	0	1	0	0	0	0	0	0	0	0	0	0
1776	T	C	0	0	0	0	0	0	0	1	0	0	0	0	0	0
2355	C	T	0	0	0	0	1	0	0	0	0	0	0	0	0	0
2764	T	C	0	1	1	1	1	1	0	1	1	1	1	1	0	1
2981	A	T	0	0	0	0	0	0	0	0	1	0	0	0	0	0
3262	A	T	0	0	0	0	0	0	0	0	0	1	0	0	0	0
4163	G	T	0	1	1	1	1	1	1	1	1	1	1	1	1	1
4330	T	C	0	0	0	0	0	0	0	1	0	0	0	0	0	1
5211	G	T	0	0	0	0	0	0	1	0	0	0	0	0	0	0
5242	T	A	0	0	0	1	0	0	0	0	0	0	0	0	0	0
5514	T	A	0	0	0	0	0	0	0	0	0	0	0	1	0	0
5647	A	G	0	0	0	0	0	0	0	0	1	0	0	0	0	0
5658	T	G	0	0	0	1	0	0	0	0	0	0	0	0	0	0
5768	T	C	0	0	1	0	0	0	0	0	0	0	0	0	0	0
5987	T	A	0	0	0	0	0	0	0	0	1	0	0	0	0	0
6239	T	A	0	1	1	1	1	1	1	1	1	1	1	1	1	1
6361	A	T	0	0	0	0	0	0	0	0	1	0	0	0	0	0
6644	T	A	0	1	1	0	1	0	0	0	0	1	0	0	1	0
6645	A	G	0	1	1	0	1	0	0	0	0	1	0	0	1	0
6646	G	A	0	1	1	0	1	0	0	0	0	1	0	0	1	0
6739	A	C	0	0	0	0	0	0	0	0	1	0	0	0	0	0
7064	T	A	0	1	1	1	1	1	1	1	1	1	1	1	1	1
7602	G	A	0	1	0	0	0	0	0	1	0	0	0	0	0	1
7815	A	C	0	0	0	0	0	0	0	0	0	0	0	1	0	0
7816	A	C	0	1	0	0	0	0	0	0	0	0	0	0	0	0
8147	G	A	0	1	0	0	0	0	0	1	0	0	0	0	0	1
8148	T	C	0	1	0	0	0	0	0	1	0	0	0	0	0	1
8149	T	A	0	1	0	0	0	0	0	1	0	0	0	0	0	1
8150	C	T	0	1	0	0	0	0	0	1	0	0	0	0	0	1
8152	C	T	0	1	0	0	0	0	0	1	0	0	0	0	0	1
8153	A	T	0	1	0	0	0	0	0	1	0	0	0	0	0	1
8154	C	G	0	1	0	0	0	0	0	1	0	0	0	0	0	1
8155	C	T	0	1	0	0	0	0	0	1	0	0	0	0	0	1
8156	G	A	0	1	0	0	0	0	0	1	0	0	0	0	0	1
8157	C	T	0	1	0	0	0	0	0	1	0	0	0	0	0	1
8158	A	G	0	1	0	0	0	0	0	1	0	0	0	0	0	1
8160	C	T	0	1	0	0	0	0	0	1	0	0	0	0	0	1
8161	T	C	0	1	0	0	0	0	0	1	0	0	0	0	0	1
8162	G	A	0	1	0	0	0	0	0	1	0	0	0	0	0	1
8163	T	C	0	1	0	0	0	0	0	1	0	0	0	0	0	1
8164	C	T	0	1	0	0	0	0	0	1	0	0	0	0	0	1
8165	T	C	0	1	0	0	0	0	0	1	0	0	0	0	0	1
8166	T	C	0	1	0	0	0	0	0	1	0	0	0	0	0	1
8167	C	T	0	1	0	0	0	0	0	1	0	0	0	0	0	1
8168	T	C	0	1	0	0	0	0	0	1	0	0	0	0	0	1
8169	C	T	0	1	0	0	0	0	0	1	0	0	0	0	0	1
8170	C	A	0	1	0	0	0	0	0	1	0	0	0	0	0	1
8171	G	A	0	1	0	0	0	0	0	1	0	0	0	0	0	1
8172	C	T	0	1	0	0	0	0	0	1	0	0	0	0	0	1
8173	G	A	0	1	0	0	0	0	0	1	0	0	0	0	0	1
8174	T	G	0	1	0	0	0	0	0	1	0	0	0	0	0	1
8175	T	C	0	1	0	0	0	0	0	1	0	0	0	0	0	1
8176	C	T	0	1	0	0	0	0	0	1	0	0	0	0	0	1
8177	C	T	0	1	0	0	0	0	0	1	0	0	0	0	0	1
8178	T	A	0	1	0	0	0	0	0	1	0	0	0	0	0	1
8179	G	A	0	1	0	0	0	0	0	1	0	0	0	0	0	1
8180	A	G	0	1	0	0	0	0	0	1	0	0	0	0	0	1
8182	T	C	0	1	0	0	0	0	0	1	0	0	0	0	0	1
8183	G	A	0	1	0	0	0	0	0	1	0	0	0	0	0	1
8184	T	A	0	1	0	0	0	0	0	1	0	0	0	0	0	1
8186	C	T	0	1	0	0	0	0	0	1	0	0	0	0	0	1
8187	C	T	0	1	0	0	0	0	0	1	0	0	0	0	0	1
8188	A	C	0	1	0	0	0	0	0	1	0	0	0	0	0	1
8189	C	T	0	1	0	0	0	0	0	1	0	0	0	0	0	1
8191	G	A	0	1	0	0	0	0	0	1	0	0	0	0	0	1
8193	G	A	0	1	0	0	0	0	0	1	0	0	0	0	0	1
8194	T	A	0	0	1	0	0	0	0	0	0	0	0	0	0	0
8236	T	C	0	1	1	0	0	1	0	0	1	1	1	0	1	1
