# Supplementary material for: Epidemiological and Genomic Characterization of Campylobacter jejuni Isolates from a Foodborne Outbreak at Hangzhou, China
Source: Int J Mol Sci. 2020 Apr 24;21(8):3001. doi: 10.3390/ijms21083001 (PMC7215453; doi:10.3390/ijms21083001)
Supplement: Supplementary file 1 [file ijms-21-03001-s001.zip › Suppemetal table 2.xlsx]

## Sheet: CC354
Assembly	Strain	Biosample	Filter	Genus	Species		Source	Region	Year	Age	ST	aspA	glnA	gltA	glyA	pgm	tkt	uncA
GCA_004810915.1	FSIS11814010	SAMN10129866	Y	campylobacter	jejuni	Food	animal-cattle-beef cow	USA:TX	"2018"		5538	1	17	2	2	11	12	6
GCA_004884325.1	FSIS11917648	SAMN11082248	Y	campylobacter	jejuni	Food	animal-cattle-dairy cow	USA:ID	"2019"		2894	8	10	2	2	11	315	6
GCA_004941225.1	FSIS1608295	SAMN06046052	Y	campylobacter	jejuni	Food	animal-cattle-dairy cow	USA:ID	"2016"		5538	1	17	2	2	11	12	6
GCA_004987925.1	FSIS11705001	SAMN08167551	Y	campylobacter	jejuni	Food	animal-cattle-dairy cow	USA:NE	"2017"		2894	8	10	2	2	11	315	6
GCA_005058105.1	FSIS11706210	SAMN08347820	Y	campylobacter	jejuni	Food	animal-cattle-dairy cow	USA:ID	"2017"		5538	1	17	2	2	11	12	6
GCA_005075045.1	FSIS11809348	SAMN08981370	Y	campylobacter	jejuni	Food	animal-cattle-dairy cow	USA:NE	"2018"		2894	8	10	2	2	11	315	6
GCA_005088985.1	FSIS11918828	SAMN11306776	Y	campylobacter	jejuni	Food	animal-cattle-dairy cow	USA:CA	"2019"		2894	8	10	2	2	11	315	6
GCA_005123785.1	FSIS11919986	SAMN11477069	Y	campylobacter	jejuni	Food	animal-cattle-dairy cow	USA:MI	"2019"		5538	1	17	2	2	11	12	6
GCA_005124885.1	FSIS11920042	SAMN11490976	Y	campylobacter	jejuni	Food	animal-cattle-dairy cow	USA:TX	"2019"		2894	8	10	2	2	11	315	6
GCA_005274955.1	FSIS1701653	SAMN07168564	Y	campylobacter	jejuni	Food	animal-cattle-dairy cow	USA:CA	"2017"		2894	8	10	2	2	11	315	6
GCA_005294145.1	FSIS1606910	SAMN05366810	Y	campylobacter	jejuni	Food	animal-cattle-dairy cow	USA:AZ	"2016"		5538	1	17	2	2	11	12	6
GCA_005026435.1	FSIS1703624	SAMN07514277	Y	campylobacter	jejuni	Food	animal-cattle-steer	USA:KS	"2017"		3115	2	10	2	2	11	12	6
GCA_005274095.1	FSIS1701524	SAMN07151576	Y	campylobacter	jejuni	Food	animal-cattle-steer	USA:MD	"2017"		354	8	10	2	2	11	12	6
GCA_005314245.1	FSIS11810792	SAMN09462735	Y	campylobacter	jejuni	Food	animal-cattle-steer	USA:WA	"2018"		354	8	10	2	2	11	12	6
GCA_003738145.1	FSIS11815032	SAMN10292962	Y	campylobacter	jejuni	Food	animal-chicken-young chicken	USA:GA	"2018"		3115	2	10	2	2	11	12	6
GCA_004839025.1	FSIS11816288	SAMN10617139	Y	campylobacter	jejuni	Food	animal-chicken-young chicken	USA:AR	"2018"		354	8	10	2	2	11	12	6
GCA_004854345.1	FSIS11816885	SAMN10854958	Y	campylobacter	jejuni	Food	animal-chicken-young chicken	USA:FL	"2018"		969	8	10	2	10	11	12	6
GCA_004887965.1	FSIS11917681	SAMN11079764	Y	campylobacter	jejuni	Food	animal-chicken-young chicken	USA:VA	"2019"		354	8	10	2	2	11	12	6
GCA_004901095.1	FSIS11918196	SAMN11116089	Y	campylobacter	jejuni	Food	animal-chicken-young chicken	USA:WV	"2019"		354	8	10	2	2	11	12	6
GCA_004948925.1	FSIS1700309	SAMN06691377	Y	campylobacter	jejuni	Food	animal-chicken-young chicken	USA:AR	"2017"		354	8	10	2	2	11	12	6
GCA_005001325.1	FSIS11807854	SAMN08624213	Y	campylobacter	jejuni	Food	animal-chicken-young chicken	USA:GA	"2018"		354	8	10	2	2	11	12	6
GCA_005029655.1	FSIS11706718	SAMN08386927	Y	campylobacter	jejuni	Food	animal-chicken-young chicken	USA:CA	"2017"		6662	8	468	2	2	11	12	6
GCA_005062675.1	FSIS11809329	SAMN08981353	Y	campylobacter	jejuni	Food	animal-chicken-young chicken	USA:GA	"2018"		354	8	10	2	2	11	12	6
GCA_005125145.1	FSIS11920213	SAMN11491716	Y	campylobacter	jejuni	Food	animal-chicken-young chicken	USA:GA	"2019"		354	8	10	2	2	11	12	6
GCA_005152565.1	FSIS11706597	SAMN08380226	Y	campylobacter	jejuni	Food	animal-chicken-young chicken	USA:NC	"2017"		653	9	17	2	2	11	12	6
GCA_005343265.1	FSIS11811894	SAMN09693190	Y	campylobacter	jejuni	Food	animal-chicken-young chicken	USA:AR	"2018"		354	8	10	2	2	11	12	6
GCA_004890075.1	FSIS11917682	SAMN11079765	Y	campylobacter	jejuni	Food	animal-swine-market swine	USA:NC	"2019"		354	8	10	2	2	11	12	6
GCA_005028135.1	PNUSAC001107	SAMN06050838	Y	campylobacter	jejuni	Homo sapiens	blood	USA	"Oct-2016"	30-39	6662	8	468	2	2	11	12	6
GCA_001407635.1	26_S25	SAMEA3556530	Y	campylobacter	jejuni	Food	chicken	Spain: Mariad	2010		354	8	10	2	2	11	12	6
GCA_004877165.1	CVM N18C251	SAMN11047783	Y	campylobacter	jejuni	Food	chicken breast	USA:CA-Contra Costa	"2018"		6662	8	468	2	2	11	12	6
GCA_004936455.1	CVM20057	SAMN05603786	Y	campylobacter	jejuni	Food	chicken breast	USA:TN	"2002"		2836	8	10	2	2	378	12	6
GCA_004937865.1	WAPHL-CAM-A00079	SAMN05249939	Y	campylobacter	jejuni	Food	chicken breast	USA:NY	"2003-07"		2836	8	10	2	2	378	12	6
GCA_004942085.1	CVM 21993	SAMN05363241	Y	campylobacter	jejuni	Food	chicken breast	USA:MN	"2002"		2836	8	10	2	2	378	12	6
GCA_004947105.1	CVM N62591	SAMN06661345	Y	campylobacter	jejuni	Food	chicken breast	USA:MO	"2015"		354	8	10	2	2	11	12	6
GCA_004972405.1	CVM N16C008	SAMN07633326	Y	campylobacter	jejuni	Food	chicken breast	USA:CA	"2016"		653	9	17	2	2	11	12	6
GCA_004973105.1	CVM N16C100	SAMN07633416	Y	campylobacter	jejuni	Food	chicken breast	USA:WA	"2016"		354	8	10	2	2	11	12	6
GCA_005003455.1	CVM N56613	SAMN06661032	Y	campylobacter	jejuni	Food	chicken breast	USA:WA	"2015"		354	8	10	2	2	11	12	6
GCA_005008115.1	CVM N16C005	SAMN07633323	Y	campylobacter	jejuni	Food	chicken breast	USA:CA	"2016"		354	8	10	2	2	11	12	6
GCA_005008775.1	CVM N16C546	SAMN07633851	Y	campylobacter	jejuni	Food	chicken breast	USA:GA	"2016"		969	8	10	2	10	11	12	6
GCA_005011955.1	CVM N56271	SAMN06660959	Y	campylobacter	jejuni	Food	chicken breast	USA:CO	"2015"		354	8	10	2	2	11	12	6
GCA_005017755.1	CVM N16C543	SAMN07633848	Y	campylobacter	jejuni	Food	chicken breast	USA:GA	"2016"		354	8	10	2	2	11	12	6
GCA_005022235.1	CVM N16C095	SAMN07633411	Y	campylobacter	jejuni	Food	chicken breast	USA:NY	"2016"		354	8	10	2	2	11	12	6
GCA_005026895.1	CVM N16C413	SAMN07633724	Y	campylobacter	jejuni	Food	chicken breast	USA:GA	"2016"		324	57	17	2	2	11	12	6
GCA_005107245.1	CVM20063	SAMN05603783	Y	campylobacter	jejuni	Food	chicken breast	USA:TN	"2002"		2836	8	10	2	2	378	12	6
GCA_005107305.1	CVM20062	SAMN05603784	Y	campylobacter	jejuni	Food	chicken breast	USA:TN	"2002"		2836	8	10	2	2	378	12	6
GCA_005152685.1	CVM N16C406	SAMN07633717	Y	campylobacter	jejuni	Food	chicken breast	USA:GA	"2016"		354	8	10	2	2	11	12	6
GCA_005161185.1	CVM18818	SAMN05603794	Y	campylobacter	jejuni	Food	chicken breast	USA:GA	"2002"		2836	8	10	2	2	378	12	6
GCA_005202615.1	CVM18690	SAMN05416315	Y	campylobacter	jejuni	Food	chicken breast	USA:CT	"2002"		354	8	10	2	2	11	12	6
GCA_005207515.1	CVM N16C039	SAMN07633355	Y	campylobacter	jejuni	Food	chicken breast	USA:LA	"2016"		354	8	10	2	2	11	12	6
GCA_005207895.1	CVM N56266	SAMN06660954	Y	campylobacter	jejuni	Food	chicken breast	USA:CO	"2015"		354	8	10	2	2	11	12	6
GCA_005216205.1	CVM N16C059	SAMN07633375	Y	campylobacter	jejuni	Food	chicken breast	USA:MN	"2016"		354	8	10	2	2	11	12	6
GCA_005254525.1	CVM 21994	SAMN05363242	Y	campylobacter	jejuni	Food	chicken breast	USA:MN	"2002"		2836	8	10	2	2	378	12	6
GCA_005256245.1	NMSU-00348	SAMN05525263	Y	campylobacter	jejuni	Food	chicken breast	USA:GA	"2003"		354	8	10	2	2	11	12	6
GCA_005260915.1	CVM N58741	SAMN06661173	Y	campylobacter	jejuni	Food	chicken breast	USA:MN	"2015"		354	8	10	2	2	11	12	6
GCA_005264715.1	CVM N59364	SAMN06661251	Y	campylobacter	jejuni	Food	chicken breast	USA:CA	"2015"		6662	8	468	2	2	11	12	6
GCA_005264795.1	CVM N62543	SAMN06661297	Y	campylobacter	jejuni	Food	chicken breast	USA:CA	"2015"		6662	8	468	2	2	11	12	6
GCA_005264915.1	CVM N59402	SAMN06661288	Y	campylobacter	jejuni	Food	chicken breast	USA:LA	"2015"		354	8	10	2	2	11	12	6
GCA_005265275.1	CVM N58763	SAMN06661195	Y	campylobacter	jejuni	Food	chicken breast	USA:WA	"2015"		354	8	10	2	2	11	12	6
GCA_005265415.1	CVM N58770	SAMN06661201	Y	campylobacter	jejuni	Food	chicken breast	USA:CA	"2015"		6662	8	468	2	2	11	12	6
GCA_005278575.1	CVM N62546	SAMN06661300	Y	campylobacter	jejuni	Food	chicken breast	USA:CA	"2015"		6662	8	468	2	2	11	12	6
GCA_005334505.1	CVM N17C199	SAMN09605069	Y	campylobacter	jejuni	Food	chicken breast	USA:OR	"2017"		6662	8	468	2	2	11	12	6
GCA_002587225.1	FDAARGOS_421	SAMN07312465	Y	campylobacter	jejuni	Food	chicken carcass	USA:VA	"1997"		354	8	10	2	2	11	12	6
GCA_004816995.1	FSIS11814565	SAMN10237254	Y	campylobacter	jejuni	Food	chicken carcass	USA:SC	"2018"		354	8	10	2	2	11	12	6
GCA_004817575.1	FSIS11814572	SAMN10237261	Y	campylobacter	jejuni	Food	chicken carcass	USA:PA	"2018"		354	8	10	2	2	11	12	6
GCA_004826465.1	FSIS21822745	SAMN10489148	Y	campylobacter	jejuni	Food	chicken carcass	USA:MD	"2018"		354	8	10	2	2	11	12	6
GCA_004838395.1	FSIS11816268	SAMN10617166	Y	campylobacter	jejuni	Food	chicken carcass	USA:AR	"2018"		354	8	10	2	2	11	12	6
GCA_004841645.1	FSIS11816257	SAMN10661815	Y	campylobacter	jejuni	Food	chicken carcass	USA:CA	"2018"		6662	8	468	2	2	11	12	6
GCA_004841925.1	FSIS11816102	SAMN10661800	Y	campylobacter	jejuni	Food	chicken carcass	USA:OH	"2018"		5837	9	17	2	2	11	12	356
GCA_004850925.1	FSIS21923277	SAMN10787396	Y	campylobacter	jejuni	Food	chicken carcass	USA:SC	"2019"		354	8	10	2	2	11	12	6
GCA_004855145.1	FSIS11816593	SAMN10854791	Y	campylobacter	jejuni	Food	chicken carcass	USA:TX	"2018"		354	8	10	2	2	11	12	6
GCA_004857285.1	FSIS11816842	SAMN10868699	Y	campylobacter	jejuni	Food	chicken carcass	USA:CA	"2018"		6662	8	468	2	2	11	12	6
GCA_004890055.1	FSIS11917740	SAMN11079814	Y	campylobacter	jejuni	Food	chicken carcass	USA:AL	"2019"		354	8	10	2	2	11	12	6
GCA_004901335.1	FSIS11918243	SAMN11116096	Y	campylobacter	jejuni	Food	chicken carcass	USA:AL	"2019"		354	8	10	2	2	11	12	6
GCA_004978925.1	FSIS11704468	SAMN07775165	Y	campylobacter	jejuni	Food	chicken carcass	USA:WA	"2017"		354	8	10	2	2	11	12	6
GCA_005032035.1	FSIS31800271	SAMN08804001	Y	campylobacter	jejuni	Food	chicken carcass	USA:CA	"2018"		6662	8	468	2	2	11	12	6
GCA_005058845.1	FSIS31800464	SAMN09259716	Y	campylobacter	jejuni	Food	chicken carcass	USA:CA	"2018"		6662	8	468	2	2	11	12	6
GCA_005122145.1	FSIS11919364	SAMN11348038	Y	campylobacter	jejuni	Food	chicken carcass	USA:MO	"2019"		653	9	17	2	2	11	12	6
GCA_005122425.1	FSIS11919361	SAMN11348015	Y	campylobacter	jejuni	Food	chicken carcass	USA:TX	"2019"		354	8	10	2	2	11	12	6
GCA_005128025.1	FSIS1709947	SAMN06276936	Y	campylobacter	jejuni	Food	chicken carcass	USA:CA	"2016"		6662	8	468	2	2	11	12	6
GCA_005148805.1	FSIS1710705	SAMN06602821	Y	campylobacter	jejuni	Food	chicken carcass	USA:IL	"2017"		6662	8	468	2	2	11	12	6
GCA_005190695.1	FSIS1701582	SAMN07261742	Y	campylobacter	jejuni	Food	chicken carcass	USA:IL	"2017"		6662	8	468	2	2	11	12	6
GCA_005193555.1	FSIS1609527	SAMN06256275	Y	campylobacter	jejuni	Food	chicken carcass	USA:WI	"2016"		354	8	10	2	2	11	12	6
GCA_005194115.1	FSIS1702371	SAMN07340329	Y	campylobacter	jejuni	Food	chicken carcass	USA:CA	"2017"		6662	8	468	2	2	11	12	6
GCA_005219885.1	FSIS21924070	SAMN11469267	Y	campylobacter	jejuni	Food	chicken carcass	USA:WA	"2019"		354	8	10	2	2	11	12	6
GCA_005220165.1	FSIS11919822	SAMN11456433	Y	campylobacter	jejuni	Food	chicken carcass	USA:TX	"2019"		3115	2	10	2	2	11	12	6
GCA_005275315.1	FSIS1700759	SAMN07206046	Y	campylobacter	jejuni	Food	chicken carcass	USA:NC	"2017"		354	8	10	2	2	11	12	6
GCA_005277775.1	FSIS11920713	SAMN11571932	Y	campylobacter	jejuni	Food	chicken carcass	USA:AL	"2019"		354	8	10	2	2	11	12	6
GCA_005306065.1	FSIS11810352	SAMN09386409	Y	campylobacter	jejuni	Food	chicken carcass	USA:NY	"2018"		354	8	10	2	2	11	12	6
GCA_005311615.1	FSIS11810175	SAMN09456093	Y	campylobacter	jejuni	Food	chicken carcass	USA:PR	"2018"		354	8	10	2	2	11	12	6
GCA_005349615.1	FSIS11812377	SAMN09756596	Y	campylobacter	jejuni	Food	chicken carcass	USA:GA	"2018"		354	8	10	2	2	11	12	6
GCA_005350495.1	FSIS11812341	SAMN09756563	Y	campylobacter	jejuni	Food	chicken carcass	USA:MD	"2018"		354	8	10	2	2	11	12	6
GCA_005354525.1	FSIS11812657	SAMN09788617	Y	campylobacter	jejuni	Food	chicken carcass	USA:CA	"2018"		6662	8	468	2	2	11	12	6
GCA_005355785.1	FSIS11812874	SAMN09831729	Y	campylobacter	jejuni	Food	chicken carcass	USA:AL	"2018"		354	8	10	2	2	11	12	6
GCA_005376965.1	FSIS11813640	SAMN10057161	Y	campylobacter	jejuni	Food	chicken carcass	USA:GA	"2018"		354	8	10	2	2	11	12	6
GCA_004973585.1	CVM N16C177	SAMN07633492	Y	campylobacter	jejuni	Food	Chicken Legs	USA:CT	"2016"		354	8	10	2	2	11	12	6
GCA_004974535.1	CVM N16C299	SAMN07633613	Y	campylobacter	jejuni	Food	Chicken Legs	USA:CA	"2016"		6662	8	468	2	2	11	12	6
GCA_005331145.1	CVM N17C346	SAMN09605189	Y	campylobacter	jejuni	Food	Chicken Legs	USA:LA	"2017"		354	8	10	2	2	11	12	6
GCA_005360265.1	CVM N17C787	SAMN09783369	Y	campylobacter	jejuni	Food	Chicken Legs	USA:CO	"2017"		6662	8	468	2	2	11	12	6
GCA_003950275.1	CLB104	SAMN10536214	Y	campylobacter	jejuni	Food	chicken liver	UK:Loughborough	"Sep-2015"		354	8	10	2	2	11	12	6
GCA_004328905.1	FORC_083	SAMN08637757	Y	campylobacter	jejuni	Food	chicken meat	South Korea	"2017-07-12"		6849	8	17	2	2	11	1	6
GCA_004876965.1	CVM N18C277	SAMN11047802	Y	campylobacter	jejuni	Food	Chicken Thighs	USA:SC	"2018"		354	8	10	2	2	11	12	6
GCA_004877105.1	CVM N18C270	SAMN11047795	Y	campylobacter	jejuni	Food	Chicken Thighs	USA:OR	"2018"		354	8	10	2	2	11	12	6
GCA_005151025.1	CVM N16C191	SAMN07633506	Y	campylobacter	jejuni	Food	Chicken Thighs	USA:WA	"2016"		354	8	10	2	2	11	12	6
GCA_005152005.1	CVM N16C383	SAMN07633694	Y	campylobacter	jejuni	Food	Chicken Thighs	USA:MO	"2016"		6662	8	468	2	2	11	12	6
GCA_005329445.1	CVM N17C636	SAMN09605340	Y	campylobacter	jejuni	Food	Chicken Thighs	USA:WA	"2017"		354	8	10	2	2	11	12	6
GCA_005329725.1	CVM N17C621	SAMN09605327	Y	campylobacter	jejuni	Food	Chicken Thighs	USA:TX	"2017"		6662	8	468	2	2	11	12	6
GCA_005330695.1	CVM N17C183	SAMN09605054	Y	campylobacter	jejuni	Food	Chicken Thighs	USA:NY	"2017"		5837	9	17	2	2	11	12	356
GCA_005357765.1	CVM N17C735	SAMN09783317	Y	campylobacter	jejuni	Food	Chicken Thighs	USA:MO	"2017"		354	8	10	2	2	11	12	6
GCA_005362325.1	CVM N17C455	SAMN09783209	Y	campylobacter	jejuni	Food	Chicken Thighs	USA:WA	"2017"		354	8	10	2	2	11	12	6
GCA_004946565.1	CVM N56587	SAMN06661007	Y	campylobacter	jejuni	Food	Chicken Wings	USA:GA	"2015"		354	8	10	2	2	11	12	6
GCA_004975245.1	CVM N16C404	SAMN07633715	Y	campylobacter	jejuni	Food	Chicken Wings	USA:GA	"2016"		354	8	10	2	2	11	12	6
GCA_005023255.1	CVM N16C262	SAMN07633576	Y	campylobacter	jejuni	Food	Chicken Wings	USA:WA	"2016"		6662	8	468	2	2	11	12	6
GCA_005216365.1	CVM N16C218	SAMN07633533	Y	campylobacter	jejuni	Food	Chicken Wings	USA:LA	"2016"		354	8	10	2	2	11	12	6
GCA_005326425.1	CVM N17C159	SAMN09605033	Y	campylobacter	jejuni	Food	Chicken Wings	USA:NM	"2017"		2836	8	10	2	2	378	12	6
GCA_005326445.1	CVM N17C158	SAMN09605032	Y	campylobacter	jejuni	Food	Chicken Wings	USA:NM	"2017"		2836	8	10	2	2	378	12	6
GCA_005327045.1	CVM N17C051	SAMN09604934	Y	campylobacter	jejuni	Food	Chicken Wings	USA:IA	"2017"		354	8	10	2	2	11	12	6
GCA_005330565.1	CVM N17C601	SAMN09605314	Y	campylobacter	jejuni	Food	Chicken Wings	USA:TN	"2017"		354	8	10	2	2	11	12	6
GCA_005331215.1	CVM N17C033	SAMN09604919	Y	campylobacter	jejuni	Food	Chicken Wings	USA:GA	"2017"		354	8	10	2	2	11	12	6
GCA_005331305.1	CVM N17C038	SAMN09604924	Y	campylobacter	jejuni	Food	Chicken Wings	USA:GA	"2017"		354	8	10	2	2	11	12	6
GCA_005356745.1	CVM N17C767	SAMN09783349	Y	campylobacter	jejuni	Food	Chicken Wings	USA:SC	"2017"		354	8	10	2	2	11	12	6
GCA_005359005.1	CVM N17C427	SAMN09783183	Y	campylobacter	jejuni	Food	Chicken Wings	USA:SC	"2017"		354	8	10	2	2	11	12	6
GCA_005363615.1	CVM N17C711	SAMN09783293	Y	campylobacter	jejuni	Food	Chicken Wings	USA:LA	"2017"		2836	8	10	2	2	378	12	6
GCA_004889675.1	FSIS31901423	SAMN10721658	Y	campylobacter	jejuni	Food	comminuted chicken	USA:GA	"2018"		3115	2	10	2	2	11	12	6
GCA_004894135.1	FSIS31801319	SAMN10518408	Y	campylobacter	jejuni	Food	comminuted chicken	USA:OH	"2018"		354	8	10	2	2	11	12	6
GCA_004954905.1	FSIS1701718	SAMN07271463	Y	campylobacter	jejuni	Food	comminuted chicken	USA:GA	"2017"		354	8	10	2	2	11	12	6
GCA_005009355.1	FSIS1609691	SAMN06256284	Y	campylobacter	jejuni	Food	comminuted chicken	USA:AL	"2016"		6662	8	468	2	2	11	12	6
GCA_005074325.1	FSIS31800262	SAMN08772942	Y	campylobacter	jejuni	Food	comminuted chicken	USA:LA	"2018"		354	8	10	2	2	11	12	6
GCA_005077445.1	FSIS11809855	SAMN09214542	Y	campylobacter	jejuni	Food	comminuted chicken	USA:GA	"2018"		6662	8	468	2	2	11	12	6
GCA_005078625.1	FSIS11808767	SAMN08899155	Y	campylobacter	jejuni	Food	comminuted chicken	USA:GA	"2018"		354	8	10	2	2	11	12	6
GCA_005111625.1	FSIS1607914	SAMN05928212	Y	campylobacter	jejuni	Food	comminuted chicken	USA:GA	"2016"		354	8	10	2	2	11	12	6
GCA_005151505.1	FSIS21720455	SAMN07966198	Y	campylobacter	jejuni	Food	comminuted chicken	USA:GA	"2017"		3115	2	10	2	2	11	12	6
GCA_005200715.1	FSIS11919156	SAMN11318657	Y	campylobacter	jejuni	Food	comminuted chicken	USA:GA	"2019"		3115	2	10	2	2	11	12	6
GCA_005268595.1	FSIS1701431	SAMN07261737	Y	campylobacter	jejuni	Food	comminuted chicken	USA:GA	"2017"		324	57	17	2	2	11	12	6
GCA_000234525.1	NW	SAMN02470549	Y	campylobacter	jejuni	Homo sapiens	feces	USA			354	8	10	2	2	11	12	6
GCA_001224845.1	OXC6287	SAMEA1010261	Y	campylobacter	jejuni	Homo sapiens	feces	UK	2011		5718	8	10	2	2	11	487	6
GCA_001226085.1	OXC6529	SAMEA1010256	Y	campylobacter	jejuni	Homo sapiens	feces	UK	2011		354	8	10	2	2	11	12	6
GCA_001230045.1	OXC6608	SAMEA1401515	Y	campylobacter	jejuni	Homo sapiens	feces	UK	2011		1073	8	10	2	2	89	12	6
GCA_001230905.1	OXC6298	SAMEA1010648	Y	campylobacter	jejuni	Homo sapiens	feces	UK	2011		354	8	10	2	2	11	12	6
GCA_001232125.1	OXC6299	SAMEA1010630	Y	campylobacter	jejuni	Homo sapiens	feces	UK	2011		354	8	10	2	2	11	12	6
GCA_001232145.1	OXC6567	SAMEA1401020	Y	campylobacter	jejuni	Homo sapiens	feces	UK	2011		354	8	10	2	2	11	12	6
GCA_001233325.1	OXC6418	SAMEA1010639	Y	campylobacter	jejuni	Homo sapiens	feces	UK	2011		354	8	10	2	2	11	12	6
GCA_001236305.1	OXC6517	SAMEA1010610	Y	campylobacter	jejuni	Homo sapiens	feces	UK	2011		354	8	10	2	2	11	12	6
GCA_001236665.1	OXC6518	SAMEA1010365	Y	campylobacter	jejuni	Homo sapiens	feces	UK	2011		354	8	10	2	2	11	12	6
GCA_001237745.1	OXC6451	SAMEA1010460	Y	campylobacter	jejuni	Homo sapiens	feces	UK	2011		354	8	10	2	2	11	12	6
GCA_002804785.1	CFSAN065399	SAMN08053124	Y	campylobacter	jejuni	Homo sapiens	feces	Brazil	"2009"		354	8	10	2	2	11	12	6
GCA_002804865.1	CFSAN065319	SAMN08054819	Y	campylobacter	jejuni	Homo sapiens	feces	Brazil	"2009"		354	8	10	2	2	11	12	6
GCA_002805275.1	CFSAN065294	SAMN08053098	Y	campylobacter	jejuni	Homo sapiens	feces	Brazil	"2002"		6257	7	2	2	2	11	5	6
GCA_002805475.1	CFSAN065366	SAMN08055000	Y	campylobacter	jejuni	Homo sapiens	feces	Brazil	"1997"		8747	8	17	5	2	11	12	6
GCA_002805985.1	CFSAN065338	SAMN08054989	Y	campylobacter	jejuni	Homo sapiens	feces	Brazil	"1996"		3852	8	2	2	2	11	345	6
GCA_002806115.1	CFSAN065332	SAMN08054987	Y	campylobacter	jejuni	Homo sapiens	feces	Brazil	"2004"		1723	8	17	2	2	11	12	6
GCA_005224015.1	OXC2433	SAMN11300998	Y	campylobacter	jejuni	Homo sapiens	feces		"2007"		354	8	10	2	2	11	12	6
GCA_005224995.1	OXC2169	SAMN11300578	Y	campylobacter	jejuni	Homo sapiens	feces		"2006"		1042	8	10	2	2	67	12	6
GCA_005228135.1	OXC2851	SAMN11301890	Y	campylobacter	jejuni	Homo sapiens	feces		"2007"		1073	8	10	2	2	89	12	6
GCA_005229095.1	OXC2711	SAMN11301813	Y	campylobacter	jejuni	Homo sapiens	feces		"2007"		354	8	10	2	2	11	12	6
GCA_005231785.1	OXC2086	SAMN11300530	Y	campylobacter	jejuni	Homo sapiens	feces		"2006"		1042	8	10	2	2	67	12	6
GCA_005232055.1	OXC2125	SAMN11300550	Y	campylobacter	jejuni	Homo sapiens	feces		"2006"		4899	9	2	2	2	11	59	6
GCA_005242485.1	OXC2173	SAMN11300581	Y	campylobacter	jejuni	Homo sapiens	feces		"2006"		1042	8	10	2	2	67	12	6
GCA_005262335.1	OXC2785	SAMN11301865	Y	campylobacter	jejuni	Homo sapiens	feces		"2007"		1517	8	10	149	2	11	12	6
GCA_005262835.1	OXC105	SAMN11301598	Y	campylobacter	jejuni	Homo sapiens	feces		"2003"		354	8	10	2	2	11	12	6
GCA_004973385.1	CVM N16C074	SAMN07633390	Y	campylobacter	jejuni	Food	ground turkey	USA:MO	"2016"		354	8	10	2	2	11	12	6
GCA_005105905.1	CVM 21992	SAMN05363240	Y	campylobacter	jejuni	Food	ground turkey	USA:MN	"2002"		2836	8	10	2	2	378	12	6
GCA_005111865.1	CVM 21991	SAMN05363239	Y	campylobacter	jejuni	Food	ground turkey	USA:MN	"2002"		2836	8	10	2	2	378	12	6
GCA_001765215.1	BCW_5140	SAMN04532277	Y	campylobacter	jejuni	Unknown	missing	not collected	"not collected"		354	8	10	2	2	11	12	6
GCA_001913005.1	BCW_5152	SAMN04532287	Y	campylobacter	jejuni	Unknown	missing	not collected	"not collected"		354	8	10	2	2	11	12	6
GCA_003902535.1	PNUSAC006359	SAMN10221744	Y	campylobacter	jejuni	Unknown	missing	USA	"missing"		354	8	10	2	2	11	12	6
GCA_004806635.1	PNUSAC006036	SAMN10091201	Y	campylobacter	jejuni	Unknown	missing	USA	"missing"		354	8	10	2	2	11	12	6
GCA_004834885.1	PNUSAC007134	SAMN10535859	Y	campylobacter	jejuni	Unknown	missing	USA	"missing"		354	8	10	2	2	11	12	6
GCA_004837385.1	PNUSAC007082	SAMN10589338	Y	campylobacter	jejuni	Unknown	missing	USA	"missing"		354	8	10	2	2	11	12	6
GCA_004844805.1	PNUSAC007605	SAMN10689100	Y	campylobacter	jejuni	Unknown	missing	USA	"missing"		354	8	10	2	2	11	12	6
GCA_004852805.1	PNUSAC007890	SAMN10843916	Y	campylobacter	jejuni	Unknown	missing	USA	"missing"		354	8	10	2	2	11	12	6
GCA_004862855.1	PNUSAC008046	SAMN10892495	Y	campylobacter	jejuni	Unknown	missing	USA	"missing"		5837	9	17	2	2	11	12	356
GCA_004863405.1	PNUSAC008095	SAMN10936373	Y	campylobacter	jejuni	Unknown	missing	USA	"missing"		354	8	10	2	2	11	12	6
GCA_004864465.1	PNUSAC007869	SAMN10919890	Y	campylobacter	jejuni	Unknown	missing	USA	"missing"		969	8	10	2	10	11	12	6
GCA_004864545.1	PNUSAC008115	SAMN10919886	Y	campylobacter	jejuni	Unknown	missing	USA	"missing"		6662	8	468	2	2	11	12	6
GCA_004898735.1	PNUSAC006912	SAMN10589321	Y	campylobacter	jejuni	Unknown	missing	USA	"missing"		5837	9	17	2	2	11	12	356
GCA_004903355.1	PNUSAC007305	SAMN10669045	Y	campylobacter	jejuni	Unknown	missing	USA	"missing"		354	8	10	2	2	11	12	6
GCA_004910355.1	PNUSAC008577	SAMN11179442	Y	campylobacter	jejuni	Unknown	missing	USA	"missing"		3115	2	10	2	2	11	12	6
GCA_004910895.1	PNUSAC008584	SAMN11175908	Y	campylobacter	jejuni	Unknown	missing	USA	"missing"		6662	8	468	2	2	11	12	6
GCA_004910935.1	PNUSAC008490	SAMN11175911	Y	campylobacter	jejuni	Unknown	missing	USA	"missing"		354	8	10	2	2	11	12	6
GCA_004911775.1	PNUSAC008596	SAMN11176037	Y	campylobacter	jejuni	Unknown	missing	USA	"missing"		354	8	10	2	2	11	12	6
GCA_004913915.1	PNUSAC008836	SAMN11265373	Y	campylobacter	jejuni	Unknown	missing	USA	"missing"		354	8	10	2	2	11	12	6
GCA_004913975.1	PNUSAC008804	SAMN11265375	Y	campylobacter	jejuni	Unknown	missing	USA	"missing"		354	8	10	2	2	11	12	6
GCA_004914715.1	PNUSAC008925	SAMN11267878	Y	campylobacter	jejuni	Unknown	missing	USA	"missing"		354	8	10	2	2	11	12	6
GCA_004990705.1	PNUSAC003493	SAMN08272701	Y	campylobacter	jejuni	Unknown	missing	USA	"2017"		354	8	10	2	2	11	12	6
GCA_005090715.1	PNUSAC009007	SAMN11360906	Y	campylobacter	jejuni	Unknown	missing	USA	"missing"		354	8	10	2	2	11	12	6
GCA_005091025.1	PNUSAC009060	SAMN11391757	Y	campylobacter	jejuni	Unknown	missing	USA	"missing"		354	8	10	2	2	11	12	6
GCA_005092325.1	PNUSAC008974	SAMN11439831	Y	campylobacter	jejuni	Unknown	missing	USA	"missing"		354	8	10	2	2	11	12	6
GCA_005092505.1	PNUSAC009004	SAMN11439797	Y	campylobacter	jejuni	Unknown	missing	USA	"missing"		354	8	10	2	2	11	12	6
GCA_005092685.1	PNUSAC008834	SAMN11439803	Y	campylobacter	jejuni	Unknown	missing	USA	"missing"		354	8	10	2	2	11	12	6
GCA_005126205.1	PNUSAC009175	SAMN11506940	Y	campylobacter	jejuni	Unknown	missing	USA	"missing"		354	8	10	2	2	11	12	6
GCA_005216425.1	PNUSAC008975	SAMN11439801	Y	campylobacter	jejuni	Unknown	missing	USA	"missing"		354	8	10	2	2	11	12	6
GCA_004968085.1	PNUSAC002499	SAMN07490123	Y	campylobacter	jejuni	Unknown	Missing	USA	"Missing"		354	8	10	2	2	11	12	6
GCA_004987845.1	PNUSAC003284	SAMN08161569	Y	campylobacter	jejuni	Unknown	Missing	USA	"Missing"		354	8	10	2	2	11	12	6
GCA_001764795.1	BCW_4744	SAMN04532256	Y	campylobacter	jejuni	Unknown	not collected	not collected	"not collected"		1517	8	10	149	2	11	12	6
GCA_001764995.1	BCW_5124	SAMN04532266	Y	campylobacter	jejuni	Unknown	not collected	not collected	"not collected"		354	8	10	2	2	11	12	6
GCA_004993345.1	TX-ACF1702702C	SAMN08291644	Y	campylobacter	jejuni	Food	Poultry rinse	USA:TX	"2017"		354	8	10	2	2	11	12	6
GCA_004812935.1	FSIS11814402	SAMN10161376	Y	campylobacter	jejuni	Food	raw intact chicken	USA:AR	"2018"		3115	2	10	2	2	11	12	6
GCA_004816475.1	FSIS11814576	SAMN10237265	Y	campylobacter	jejuni	Food	raw intact chicken	USA:AR	"2018"		3115	2	10	2	2	11	12	6
GCA_004827625.1	FSIS21822607	SAMN10505507	Y	campylobacter	jejuni	Food	raw intact chicken	USA:TX	"2018"		354	8	10	2	2	11	12	6
GCA_004839385.1	FSIS11816826	SAMN10656538	Y	campylobacter	jejuni	Food	raw intact chicken	USA:GA	"2018"		324	57	17	2	2	11	12	6
GCA_004850225.1	FSIS21923242	SAMN10779694	Y	campylobacter	jejuni	Food	raw intact chicken	USA:GA	"2019"		3115	2	10	2	2	11	12	6
GCA_004858225.1	FSIS11816632	SAMN10881650	Y	campylobacter	jejuni	Food	raw intact chicken	USA:AL	"2018"		354	8	10	2	2	11	12	6
GCA_004860125.1	FSIS11816634	SAMN10881652	Y	campylobacter	jejuni	Food	raw intact chicken	USA:AR	"2018"		354	8	10	2	2	11	12	6
GCA_004863625.1	FSIS21923508	SAMN10954077	Y	campylobacter	jejuni	Food	raw intact chicken	USA:AL	"2019"		354	8	10	2	2	11	12	6
GCA_004870165.1	FSIS11917469	SAMN10988615	Y	campylobacter	jejuni	Food	raw intact chicken	USA:WA	"2019"		354	8	10	2	2	11	12	6
GCA_004888265.1	FSIS21822694	SAMN10794749	Y	campylobacter	jejuni	Food	raw intact chicken	USA:MS	"2018"		354	8	10	2	2	11	12	6
GCA_004959085.1	FSIS1702610	SAMN07410387	Y	campylobacter	jejuni	Food	raw intact chicken	USA:MS	"2017"		354	8	10	2	2	11	12	6
GCA_005007115.1	FSIS1701715	SAMN07271460	Y	campylobacter	jejuni	Food	raw intact chicken	USA:AL	"2017"		354	8	10	2	2	11	12	6
GCA_005021635.1	FSIS1701573	SAMN07237114	Y	campylobacter	jejuni	Food	raw intact chicken	USA:MN	"2017"		6666	8	10	2	2	11	536	6
GCA_005089145.1	FSIS11919381	SAMN11348055	Y	campylobacter	jejuni	Food	raw intact chicken	USA:SC	"2019"		354	8	10	2	2	11	12	6
GCA_005090505.1	FSIS21923832	SAMN11351992	Y	campylobacter	jejuni	Food	raw intact chicken	USA:AL	"2019"		3115	2	10	2	2	11	12	6
GCA_005105375.1	FSIS1607570	SAMN05763261	Y	campylobacter	jejuni	Food	raw intact chicken	USA:AR	"2016"		354	8	10	2	2	11	12	6
GCA_005159945.1	FSIS1701571	SAMN07237112	Y	campylobacter	jejuni	Food	raw intact chicken	USA:CA	"2017"		6662	8	468	2	2	11	12	6
GCA_005180185.1	FSIS21720183	SAMN07664337	Y	campylobacter	jejuni	Food	raw intact chicken	USA:TX	"2017"		3115	2	10	2	2	11	12	6
GCA_005209875.1	FSIS21821635	SAMN09259682	Y	campylobacter	jejuni	Food	raw intact chicken	USA:WV	"2018"		354	8	10	2	2	11	12	6
GCA_005211365.1	FSIS11919360	SAMN11348014	Y	campylobacter	jejuni	Food	raw intact chicken	USA:GA	"2019"		354	8	10	2	2	11	12	6
GCA_005213915.1	FSIS11919850	SAMN11477059	Y	campylobacter	jejuni	Food	raw intact chicken	USA:GA	"2019"		3115	2	10	2	2	11	12	6
GCA_004937525.1	CFSAN038787	SAMN05762594	Y	campylobacter	jejuni	Food	retail meat	United Kingdom	"missing"		354	8	10	2	2	11	12	6
GCA_005254125.1	CFSAN038747	SAMN05762611	Y	campylobacter	jejuni	Food	retail meat	United Kingdom	"missing"		354	8	10	2	2	11	12	6
GCA_005254225.1	CFSAN038778	SAMN05762662	Y	campylobacter	jejuni	Food	retail meat	United Kingdom	"missing"		354	8	10	2	2	11	12	6
GCA_001547625.1	BJ-CJD39	SAMN04008115	Y	campylobacter	jejuni	Homo sapiens	stool	China: Beijing	"2003-07"		653	9	17	2	2	11	12	6
GCA_003779965.1	PNUSAC006628	SAMN10280362	Y	campylobacter	jejuni	Homo sapiens	stool	USA	"Oct-2018"		354	8	10	2	2	11	12	6
GCA_003919495.1	PNUSAC006268	SAMN10170276	Y	campylobacter	jejuni	Homo sapiens	stool	USA	"Aug-2018"	30-39	5837	9	17	2	2	11	12	356
GCA_004250195.1	PNUSAC006520	SAMN10414170	Y	campylobacter	jejuni	Homo sapiens	stool	USA	"Aug-2018"	40-49	354	8	10	2	2	11	12	6
GCA_004251685.1	PNUSAC006312	SAMN10146725	Y	campylobacter	jejuni	Homo sapiens	stool	USA	"Aug-2018"	50-59	354	8	10	2	2	11	12	6
GCA_004804665.1	PNUSAC006022	SAMN10077555	Y	campylobacter	jejuni	Homo sapiens	stool	USA	"Aug-2018"	30-39	354	8	10	2	2	11	12	6
GCA_004807315.1	PNUSAC006177	SAMN10102181	Y	campylobacter	jejuni	Homo sapiens	stool	USA	"Sep-2018"	20-29	1038	8	10	5	2	11	12	6
GCA_004808255.1	PNUSAC006209	SAMN10102172	Y	campylobacter	jejuni	Homo sapiens	stool	USA	"Aug-2018"	40-49	354	8	10	2	2	11	12	6
GCA_004814315.1	PNUSAC006345	SAMN10180445	Y	campylobacter	jejuni	Homo sapiens	stool	USA	"Sep-2018"	30-39	3115	2	10	2	2	11	12	6
GCA_004815155.1	PNUSAC006396	SAMN10221710	Y	campylobacter	jejuni	Homo sapiens	stool	USA	"Sep-2018"	60-69	354	8	10	2	2	11	12	6
GCA_004820685.1	PNUSAC006632	SAMN10280339	Y	campylobacter	jejuni	Homo sapiens	stool	USA	"Oct-2018"		354	8	10	2	2	11	12	6
GCA_004825105.1	PNUSAC006969	SAMN10485936	Y	campylobacter	jejuni	Homo sapiens	stool	USA	"Oct-2018"	40-49	2988	8	10	2	2	10	12	6
GCA_004836545.1	PNUSAC006866	SAMN10589363	Y	campylobacter	jejuni	Homo sapiens	stool	USA	"Jun-2018"	0-4	354	8	10	2	2	11	12	6
GCA_004836565.1	PNUSAC006858	SAMN10589355	Y	campylobacter	jejuni	Homo sapiens	stool	USA	"Jun-2018"	40-49	354	8	10	2	2	11	12	6
GCA_004844125.1	PNUSAC007353	SAMN10669115	Y	campylobacter	jejuni	Homo sapiens	stool	USA	"Jan-2018"	40-49	6662	8	468	2	2	11	12	6
GCA_004846665.1	PNUSAC007793	SAMN10721911	Y	campylobacter	jejuni	Homo sapiens	stool	USA	"Jun-2017"	30-39	354	8	10	2	2	11	12	6
GCA_004846805.1	PNUSAC007391	SAMN10724933	Y	campylobacter	jejuni	Homo sapiens	stool	USA	"Feb-2018"	20-29	6662	8	468	2	2	11	12	6
GCA_004848195.1	TW19308	SAMN10506186	Y	campylobacter	jejuni	Homo sapiens	stool	USA:MI	"2014"		5837	9	17	2	2	11	12	356
GCA_004856635.1	PNUSAC007986	SAMN10867904	Y	campylobacter	jejuni	Homo sapiens	stool	USA	"Nov-2017"		354	8	10	2	2	11	12	6
GCA_004856785.1	PNUSAC008079	SAMN10880471	Y	campylobacter	jejuni	Homo sapiens	stool	USA	"May-2016"		354	8	10	2	2	11	12	6
GCA_004872565.1	PNUSAC007791	SAMN11040697	Y	campylobacter	jejuni	Homo sapiens	stool	USA	"Jun-2017"	10-19	354	8	10	2	2	11	12	6
GCA_004886785.1	PNUSAC006761	SAMN10388003	Y	campylobacter	jejuni	Homo sapiens	stool	USA	"Oct-2018"	70-79	354	8	10	2	2	11	12	6
GCA_004888345.1	PNUSAC007921	SAMN10791815	Y	campylobacter	jejuni	Homo sapiens	stool	USA	"Jul-2017"		354	8	10	2	2	11	12	6
GCA_004888805.1	PNUSAC007463	SAMN10819072	Y	campylobacter	jejuni	Homo sapiens	stool	USA	"Mar-2018"	40-49	6662	8	468	2	2	11	12	6
GCA_004892365.1	PNUSAC006753	SAMN10485930	Y	campylobacter	jejuni	Homo sapiens	stool	USA	"Oct-2018"	20-29	354	8	10	2	2	11	12	6
GCA_004915595.1	PNUSAC008864	SAMN11280661	Y	campylobacter	jejuni	Homo sapiens	stool	USA	"Mar-2018"	0-4	354	8	10	2	2	11	12	6
GCA_004927715.1	PNUSAC000154	SAMN04229559	Y	campylobacter	jejuni	Homo sapiens	stool	USA	"Oct-2015"	70-79	354	8	10	2	2	11	12	6
GCA_004957225.1	PNUSAC002244	SAMN07346392	Y	campylobacter	jejuni	Homo sapiens	stool	USA	"Jun-2017"	50-59	1038	8	10	5	2	11	12	6
GCA_004978605.1	PNUSAC002953	SAMN07838009	Y	campylobacter	jejuni	Homo sapiens	stool	USA	"Sep-2017"	80-89	653	9	17	2	2	11	12	6
GCA_004983225.1	PNUSAC003002	SAMN08007251	Y	campylobacter	jejuni	Homo sapiens	stool	USA	"Sep-2017"	70-79	354	8	10	2	2	11	12	6
GCA_004985165.1	PNUSAC003238	SAMN08097842	Y	campylobacter	jejuni	Homo sapiens	stool	USA	"Sep-2017"	30-39	354	8	10	2	2	11	12	6
GCA_004994115.1	PNUSAC003393	SAMN08287540	Y	campylobacter	jejuni	Homo sapiens	stool	USA	"Dec-2017"		6662	8	468	2	2	11	12	6
GCA_005004095.1	PNUSAC002323	SAMN07427878	Y	campylobacter	jejuni	Homo sapiens	stool	USA	"May-2017"	70-79	354	8	10	2	2	11	12	6
GCA_005008355.1	PNUSAC002324	SAMN07436174	Y	campylobacter	jejuni	Homo sapiens	stool	USA	"May-2017"	5-9	354	8	10	2	2	11	12	6
GCA_005008675.1	PNUSAC002662	SAMN07595615	Y	campylobacter	jejuni	Homo sapiens	stool	USA	"Jul-2017"	40-49	6662	8	468	2	2	11	12	6
GCA_005025445.1	PNUSAC003074	SAMN08113849	Y	campylobacter	jejuni	Homo sapiens	stool	USA	"Sep-2017"	50-59	354	8	10	2	2	11	12	6
GCA_005036775.1	PNUSAC004418	SAMN09210532	Y	campylobacter	jejuni	Homo sapiens	stool	USA	"Apr-2018"	10-19	5664	8	30	2	2	11	12	6
GCA_005070705.1	PNUSAC004539	SAMN09223452	Y	campylobacter	jejuni	Homo sapiens	stool	USA	"Mar-2018"	20-29	354	8	10	2	2	11	12	6
GCA_005081455.1	PNUSAC004328	SAMN09111844	Y	campylobacter	jejuni	Homo sapiens	stool	USA	"Jul-2017"		653	9	17	2	2	11	12	6
GCA_005082545.1	PNUSAC003970	SAMN09269165	Y	campylobacter	jejuni	Homo sapiens	stool	USA	"Sep-2017"	60-69	354	8	10	2	2	11	12	6
GCA_005096795.1	PNUSAC000122	SAMN03998546	Y	campylobacter	jejuni	Homo sapiens	stool	USA	"Jul-2015"	40-49	354	8	10	2	2	11	12	6
GCA_005100205.1	PNUSAC000554	SAMN05323703	Y	campylobacter	jejuni	Homo sapiens	stool	USA	"Jun-2016"	50-59	6662	8	468	2	2	11	12	6
GCA_005103345.1	PNUSAC000353	SAMN04691089	Y	campylobacter	jejuni	Homo sapiens	stool	USA	"Jan-2016"	60-69	878	9	2	2	2	11	61	6
GCA_005103865.1	PNUSAC000640	SAMN05413989	Y	campylobacter	jejuni	Homo sapiens	stool	USA	"Apr-2016"	20-29	354	8	10	2	2	11	12	6
GCA_005115885.1	PNUSAC001207	SAMN06140694	Y	campylobacter	jejuni	Homo sapiens	stool	USA	"Nov-2016"	0-4	653	9	17	2	2	11	12	6
GCA_005118845.1	PNUSAC001654	SAMN06606973	Y	campylobacter	jejuni	Homo sapiens	stool	USA	"Jan-2017"	60-69	653	9	17	2	2	11	12	6
GCA_005128705.1	PNUSAC001231	SAMN06229994	Y	campylobacter	jejuni	Homo sapiens	stool	USA	"Aug-2016"	5-9	354	8	10	2	2	11	12	6
GCA_005134345.1	PNUSAC000113	SAMN03998544	Y	campylobacter	jejuni	Homo sapiens	stool	USA	"Jul-2015"	50-59	354	8	10	2	2	11	12	6
GCA_005142425.1	PNUSAC000557	SAMN05323706	Y	campylobacter	jejuni	Homo sapiens	stool	USA	"Jun-2016"	20-29	653	9	17	2	2	11	12	6
GCA_005148815.1	PNUSAC003543	SAMN08297744	Y	campylobacter	jejuni	Homo sapiens	stool	USA:WY	"Dec-2017"	20-29	969	8	10	2	10	11	12	6
GCA_005160045.1	PNUSAC001703	SAMN06680384	Y	campylobacter	jejuni	Homo sapiens	stool	USA	"Jan-2017"	60-69	354	8	10	2	2	11	12	6
GCA_005173825.1	PNUSAC001411	SAMN06248171	Y	campylobacter	jejuni	Homo sapiens	stool	USA:WY	"Dec-2016"	60-69	354	8	10	2	2	11	12	6
GCA_005178265.1	PNUSAC001971	SAMN07279292	Y	campylobacter	jejuni	Homo sapiens	stool	USA	"Nov-2016"	50-59	354	8	10	2	2	11	12	6
GCA_005191525.1	PNUSAC001514	SAMN06335602	Y	campylobacter	jejuni	Homo sapiens	stool	USA	"Jan-2017"	0-4	354	8	10	2	2	11	12	6
GCA_005195215.1	PNUSAC002160	SAMN07279266	Y	campylobacter	jejuni	Homo sapiens	stool	USA	"Oct-2016"	50-59	354	8	10	2	2	11	12	6
GCA_005197655.1	PNUSAC003294	SAMN08150041	Y	campylobacter	jejuni	Homo sapiens	stool	USA	"Nov-2017"	50-59	354	8	10	2	2	11	12	6
GCA_005199395.1	PNUSAC004017	SAMN09269119	Y	campylobacter	jejuni	Homo sapiens	stool	USA	"Apr-2017"	60-69	354	8	10	2	2	11	12	6
GCA_005201055.1	PNUSAC000848	SAMN05752025	Y	campylobacter	jejuni	Homo sapiens	stool	USA	"Aug-2016"	30-39	7669	8	10	95	2	11	12	6
GCA_005208755.1	PNUSAC002003	SAMN07180224	Y	campylobacter	jejuni	Homo sapiens	stool	USA	"Apr-2017"	20-29	5837	9	17	2	2	11	12	356
GCA_005211805.1	PNUSAC008725	SAMN11351717	Y	campylobacter	jejuni	Homo sapiens	stool	USA	"Sep-2018"	70-79	6662	8	468	2	2	11	12	6
GCA_005212975.1	PNUSAC004599	SAMN09232445	Y	campylobacter	jejuni	Homo sapiens	stool	USA	"Apr-2018"	0-4	354	8	10	2	2	11	12	6
GCA_005256005.1	PNUSAC001404	SAMN06276496	Y	campylobacter	jejuni	Homo sapiens	stool	USA	"Dec-2016"	0-4	5837	9	17	2	2	11	12	356
GCA_005300225.1	PNUSAC003976	SAMN09288559	Y	campylobacter	jejuni	Homo sapiens	stool	USA	"Aug-2017"	70-79	354	8	10	2	2	11	12	6
GCA_005301265.1	PNUSAC004258	SAMN09280951	Y	campylobacter	jejuni	Homo sapiens	stool	USA	"Apr-2018"		354	8	10	2	2	11	12	6
GCA_005306365.1	PNUSAC004805	SAMN09390383	Y	campylobacter	jejuni	Homo sapiens	stool	USA	"May-2018"	40-49	354	8	10	2	2	11	12	6
GCA_005314815.1	PNUSAC004722	SAMN09489464	Y	campylobacter	jejuni	Homo sapiens	stool	USA	"May-2018"	40-49	6662	8	468	2	2	11	12	6
GCA_005315285.1	PNUSAC000089	SAMN03764529	Y	campylobacter	jejuni	Homo sapiens	stool	USA	"Apr-2015"	50-59	354	8	10	2	2	11	12	6
GCA_005318685.1	PNUSAC005034	SAMN09545618	Y	campylobacter	jejuni	Homo sapiens	stool	USA	"Jun-2018"	50-59	354	8	10	2	2	11	12	6
GCA_005336285.1	PNUSAC005112	SAMN09650645	Y	campylobacter	jejuni	Homo sapiens	stool	USA	"May-2018"	80-89	354	8	10	2	2	11	12	6
GCA_005342685.1	PNUSAC005418	SAMN09727296	Y	campylobacter	jejuni	Homo sapiens	stool	USA	"Jun-2018"	40-49	354	8	10	2	2	11	12	6
GCA_005370505.1	PNUSAC005722	SAMN09905762	Y	campylobacter	jejuni	Homo sapiens	stool	USA	"Jul-2018"	40-49	3115	2	10	2	2	11	12	6
GCA_005375225.1	PNUSAC006001	SAMN09984752	Y	campylobacter	jejuni	Homo sapiens	stool	USA	"Jul-2018"	80-89	354	8	10	2	2	11	12	6
GCA_005522115.1	PNUSAC009100	SAMN11654889	Y	campylobacter	jejuni	Homo sapiens	stool	USA	"2019-03-30"		354	8	10	2	2	11	12	6
GCA_005104585.1	TX-ACB1403333	SAMN05371156	Y	campylobacter	jejuni	Homo sapiens	Stool	USA:TX	"2014"		653	9	17	2	2	11	12	6
GCA_001516435.1	HB-CJGB-XWM	SAMN04412549	Y	campylobacter	jejuni	Homo sapiens	stool specimen from a Guillain-Barre syndrome patient	China			2049	8	10	16	2	11	12	6
GCA_004972325.1	PNUSAC002771	SAMN07672057	Y	campylobacter	jejuni	Unknown	Unknown	USA	"Aug-2017"	40-49	6662	8	468	2	2	11	12	6
GCA_004976865.1	CVM N16C527	SAMN07633832	Y	campylobacter	jejuni	Food	Whole - cut in lab	USA:WA	"2016"		354	8	10	2	2	11	12	6
GCA_005022055.1	CVM N16C380	SAMN07633691	Y	campylobacter	jejuni	Food	Whole - cut in lab	USA:MO	"2016"		354	8	10	2	2	11	12	6
GCA_005025745.1	CVM N16C273	SAMN07633587	Y	campylobacter	jejuni	Food	Whole - cut in lab	USA:MO	"2016"		6662	8	468	2	2	11	12	6
GCA_005358285.1	CVM N17C736	SAMN09783318	Y	campylobacter	jejuni	Food	Whole - cut in lab	USA:MO	"2017"		354	8	10	2	2	11	12	6
GCA_000011865.1	RM1221	SAMN02604007	Y	campylobacter	jejuni	Homo sapiens					354	8	10	2	2	11	12	6
GCA_000184205.1	S3	SAMN02603954	Y	campylobacter	jejuni	Homo sapiens					354	8	10	2	2	11	12	6
GCA_900638185.1	NCTC13265	SAMEA104167180	Y	campylobacter	jejuni	Homo sapiens			"1900/2007"		354	8	10	2	2	11	12	6
